# Supplementary material for: Does Glass Size and Shape Influence Judgements of the Volume of Wine?
Source: PLoS One. 2015 Dec 23;10(12):e0144536. doi: 10.1371/journal.pone.0144536 (PMC4689536; doi:10.1371/journal.pone.0144536)
Supplement: S1 Dataset — (CSV) [file pone.0144536.s001.csv]

Variables with format	Example name	Description	Coding
[trialdescription]portion	Wide_Small_175_F_portion	Indicates the portion in reference glass for trial	125; 175; 250
[trialdescription]startfull	Wide_Small_125_F_startfull	Indicates whether the comparison glass started full or empty in trial	0: Empty; 1: Full
[trialdescription]wider	Wide_Small_125_F_wider	Indicates whether the comparison glass was wider than the reference glass in trial	0: Same width; 1: Wider
[trialdescription]larger	Wide_Small_125_F_larger	Indicates whether the comparison glass was larger than the reference glass in trial	0: Same capacity; 1: Larger
[trialdescription]adjVol	Wide_Small_125_F_adjVol	Volume to which participants filled the comparison glass
[trialdescription]diff	Wide_Small_125_F_diff	Portion in reference glass minus volume to which participants filled comparison glass
Mean[glassdescription]diff	Mean_Wide_Small_125_diff	Mean of difference in volume between reference and comparison glasses over trials starting full and empty
participantid	Wide_Small_125_F_portion	Wide_Small_175_F_portion	Wide_Small_250_F_portion	Wide_Small_125_E_portion	Wide_Small_175_E_portion	Wide_Small_250_E_portion	Narr_Large_125_F_portion	Narr_Large_175_F_portion	Narr_Large_250_F_portion	Narr_Large_125_E_portion	Narr_Large_175_E_portion	Narr_Large_250_E_portion	Wide_Large_125_F_portion	Wide_Large_175_F_portion	Wide_Large_250_F_portion	Wide_Large_125_E_portion	Wide_Large_175_E_portion	Wide_Large_250_E_portion	Wide_Small_125_F_startfull	Wide_Small_175_F_startfull	Wide_Small_250_F_startfull	Wide_Small_125_E_startfull	Wide_Small_175_E_startfull	Wide_Small_250_E_startfull	Narr_Large_125_F_startfull	Narr_Large_175_F_startfull	Narr_Large_250_F_startfull	Narr_Large_125_E_startfull	Narr_Large_175_E_startfull	Narr_Large_250_E_startfull	Wide_Large_125_F_startfull	Wide_Large_175_F_startfull	Wide_Large_250_F_startfull	Wide_Large_125_E_startfull	Wide_Large_175_E_startfull	Wide_Large_250_E_startfull	Wide_Small_125_E_wider	Wide_Small_125_E_larger	Wide_Small_175_E_wider	Wide_Small_175_E_larger	Wide_Small_250_E_wider	Wide_Small_250_E_larger	Wide_Small_125_F_wider	Wide_Small_125_F_larger	Wide_Small_175_F_wider	Wide_Small_175_F_larger	Wide_Small_250_F_wider	Wide_Small_250_F_larger	Narr_Large_125_E_wider
1	125	175	250	125	175	250	125	175	250	125	175	250	125	175	250	125	175	250	1	1	1	0	0	0	1	1	1	0	0	0	1	1	1	0	0	0	1	0	1	0	1	0	1	0	1	0	1	0	0
2	125	175	250	125	175	250	125	175	250	125	175	250	125	175	250	125	175	250	1	1	1	0	0	0	1	1	1	0	0	0	1	1	1	0	0	0	1	0	1	0	1	0	1	0	1	0	1	0	0
3	125	175	250	125	175	250	125	175	250	125	175	250	125	175	250	125	175	250	1	1	1	0	0	0	1	1	1	0	0	0	1	1	1	0	0	0	1	0	1	0	1	0	1	0	1	0	1	0	0
4	125	175	250	125	175	250	125	175	250	125	175	250	125	175	250	125	175	250	1	1	1	0	0	0	1	1	1	0	0	0	1	1	1	0	0	0	1	0	1	0	1	0	1	0	1	0	1	0	0
5	125	175	250	125	175	250	125	175	250	125	175	250	125	175	250	125	175	250	1	1	1	0	0	0	1	1	1	0	0	0	1	1	1	0	0	0	1	0	1	0	1	0	1	0	1	0	1	0	0
6	125	175	250	125	175	250	125	175	250	125	175	250	125	175	250	125	175	250	1	1	1	0	0	0	1	1	1	0	0	0	1	1	1	0	0	0	1	0	1	0	1	0	1	0	1	0	1	0	0
7	125	175	250	125	175	250	125	175	250	125	175	250	125	175	250	125	175	250	1	1	1	0	0	0	1	1	1	0	0	0	1	1	1	0	0	0	1	0	1	0	1	0	1	0	1	0	1	0	0
8	125	175	250	125	175	250	125	175	250	125	175	250	125	175	250	125	175	250	1	1	1	0	0	0	1	1	1	0	0	0	1	1	1	0	0	0	1	0	1	0	1	0	1	0	1	0	1	0	0
9	125	175	250	125	175	250	125	175	250	125	175	250	125	175	250	125	175	250	1	1	1	0	0	0	1	1	1	0	0	0	1	1	1	0	0	0	1	0	1	0	1	0	1	0	1	0	1	0	0
10	125	175	250	125	175	250	125	175	250	125	175	250	125	175	250	125	175	250	1	1	1	0	0	0	1	1	1	0	0	0	1	1	1	0	0	0	1	0	1	0	1	0	1	0	1	0	1	0	0
11	125	175	250	125	175	250	125	175	250	125	175	250	125	175	250	125	175	250	1	1	1	0	0	0	1	1	1	0	0	0	1	1	1	0	0	0	1	0	1	0	1	0	1	0	1	0	1	0	0
12	125	175	250	125	175	250	125	175	250	125	175	250	125	175	250	125	175	250	1	1	1	0	0	0	1	1	1	0	0	0	1	1	1	0	0	0	1	0	1	0	1	0	1	0	1	0	1	0	0
13	125	175	250	125	175	250	125	175	250	125	175	250	125	175	250	125	175	250	1	1	1	0	0	0	1	1	1	0	0	0	1	1	1	0	0	0	1	0	1	0	1	0	1	0	1	0	1	0	0
14	125	175	250	125	175	250	125	175	250	125	175	250	125	175	250	125	175	250	1	1	1	0	0	0	1	1	1	0	0	0	1	1	1	0	0	0	1	0	1	0	1	0	1	0	1	0	1	0	0
15	125	175	250	125	175	250	125	175	250	125	175	250	125	175	250	125	175	250	1	1	1	0	0	0	1	1	1	0	0	0	1	1	1	0	0	0	1	0	1	0	1	0	1	0	1	0	1	0	0
16	125	175	250	125	175	250	125	175	250	125	175	250	125	175	250	125	175	250	1	1	1	0	0	0	1	1	1	0	0	0	1	1	1	0	0	0	1	0	1	0	1	0	1	0	1	0	1	0	0
17	125	175	250	125	175	250	125	175	250	125	175	250	125	175	250	125	175	250	1	1	1	0	0	0	1	1	1	0	0	0	1	1	1	0	0	0	1	0	1	0	1	0	1	0	1	0	1	0	0
18	125	175	250	125	175	250	125	175	250	125	175	250	125	175	250	125	175	250	1	1	1	0	0	0	1	1	1	0	0	0	1	1	1	0	0	0	1	0	1	0	1	0	1	0	1	0	1	0	0
19	125	175	250	125	175	250	125	175	250	125	175	250	125	175	250	125	175	250	1	1	1	0	0	0	1	1	1	0	0	0	1	1	1	0	0	0	1	0	1	0	1	0	1	0	1	0	1	0	0
20	125	175	250	125	175	250	125	175	250	125	175	250	125	175	250	125	175	250	1	1	1	0	0	0	1	1	1	0	0	0	1	1	1	0	0	0	1	0	1	0	1	0	1	0	1	0	1	0	0
21	125	175	250	125	175	250	125	175	250	125	175	250	125	175	250	125	175	250	1	1	1	0	0	0	1	1	1	0	0	0	1	1	1	0	0	0	1	0	1	0	1	0	1	0	1	0	1	0	0
22	125	175	250	125	175	250	125	175	250	125	175	250	125	175	250	125	175	250	1	1	1	0	0	0	1	1	1	0	0	0	1	1	1	0	0	0	1	0	1	0	1	0	1	0	1	0	1	0	0
23	125	175	250	125	175	250	125	175	250	125	175	250	125	175	250	125	175	250	1	1	1	0	0	0	1	1	1	0	0	0	1	1	1	0	0	0	1	0	1	0	1	0	1	0	1	0	1	0	0
24	125	175	250	125	175	250	125	175	250	125	175	250	125	175	250	125	175	250	1	1	1	0	0	0	1	1	1	0	0	0	1	1	1	0	0	0	1	0	1	0	1	0	1	0	1	0	1	0	0
25	125	175	250	125	175	250	125	175	250	125	175	250	125	175	250	125	175	250	1	1	1	0	0	0	1	1	1	0	0	0	1	1	1	0	0	0	1	0	1	0	1	0	1	0	1	0	1	0	0
26	125	175	250	125	175	250	125	175	250	125	175	250	125	175	250	125	175	250	1	1	1	0	0	0	1	1	1	0	0	0	1	1	1	0	0	0	1	0	1	0	1	0	1	0	1	0	1	0	0
27	125	175	250	125	175	250	125	175	250	125	175	250	125	175	250	125	175	250	1	1	1	0	0	0	1	1	1	0	0	0	1	1	1	0	0	0	1	0	1	0	1	0	1	0	1	0	1	0	0
28	125	175	250	125	175	250	125	175	250	125	175	250	125	175	250	125	175	250	1	1	1	0	0	0	1	1	1	0	0	0	1	1	1	0	0	0	1	0	1	0	1	0	1	0	1	0	1	0	0
29	125	175	250	125	175	250	125	175	250	125	175	250	125	175	250	125	175	250	1	1	1	0	0	0	1	1	1	0	0	0	1	1	1	0	0	0	1	0	1	0	1	0	1	0	1	0	1	0	0
30	125	175	250	125	175	250	125	175	250	125	175	250	125	175	250	125	175	250	1	1	1	0	0	0	1	1	1	0	0	0	1	1	1	0	0	0	1	0	1	0	1	0	1	0	1	0	1	0	0
31	125	175	250	125	175	250	125	175	250	125	175	250	125	175	250	125	175	250	1	1	1	0	0	0	1	1	1	0	0	0	1	1	1	0	0	0	1	0	1	0	1	0	1	0	1	0	1	0	0
32	125	175	250	125	175	250	125	175	250	125	175	250	125	175	250	125	175	250	1	1	1	0	0	0	1	1	1	0	0	0	1	1	1	0	0	0	1	0	1	0	1	0	1	0	1	0	1	0	0
33	125	175	250	125	175	250	125	175	250	125	175	250	125	175	250	125	175	250	1	1	1	0	0	0	1	1	1	0	0	0	1	1	1	0	0	0	1	0	1	0	1	0	1	0	1	0	1	0	0
34	125	175	250	125	175	250	125	175	250	125	175	250	125	175	250	125	175	250	1	1	1	0	0	0	1	1	1	0	0	0	1	1	1	0	0	0	1	0	1	0	1	0	1	0	1	0	1	0	0
35	125	175	250	125	175	250	125	175	250	125	175	250	125	175	250	125	175	250	1	1	1	0	0	0	1	1	1	0	0	0	1	1	1	0	0	0	1	0	1	0	1	0	1	0	1	0	1	0	0
36	125	175	250	125	175	250	125	175	250	125	175	250	125	175	250	125	175	250	1	1	1	0	0	0	1	1	1	0	0	0	1	1	1	0	0	0	1	0	1	0	1	0	1	0	1	0	1	0	0
37	125	175	250	125	175	250	125	175	250	125	175	250	125	175	250	125	175	250	1	1	1	0	0	0	1	1	1	0	0	0	1	1	1	0	0	0	1	0	1	0	1	0	1	0	1	0	1	0	0
38	125	175	250	125	175	250	125	175	250	125	175	250	125	175	250	125	175	250	1	1	1	0	0	0	1	1	1	0	0	0	1	1	1	0	0	0	1	0	1	0	1	0	1	0	1	0	1	0	0
39	125	175	250	125	175	250	125	175	250	125	175	250	125	175	250	125	175	250	1	1	1	0	0	0	1	1	1	0	0	0	1	1	1	0	0	0	1	0	1	0	1	0	1	0	1	0	1	0	0
40	125	175	250	125	175	250	125	175	250	125	175	250	125	175	250	125	175	250	1	1	1	0	0	0	1	1	1	0	0	0	1	1	1	0	0	0	1	0	1	0	1	0	1	0	1	0	1	0	0
41	125	175	250	125	175	250	125	175	250	125	175	250	125	175	250	125	175	250	1	1	1	0	0	0	1	1	1	0	0	0	1	1	1	0	0	0	1	0	1	0	1	0	1	0	1	0	1	0	0
42	125	175	250	125	175	250	125	175	250	125	175	250	125	175	250	125	175	250	1	1	1	0	0	0	1	1	1	0	0	0	1	1	1	0	0	0	1	0	1	0	1	0	1	0	1	0	1	0	0
43	125	175	250	125	175	250	125	175	250	125	175	250	125	175	250	125	175	250	1	1	1	0	0	0	1	1	1	0	0	0	1	1	1	0	0	0	1	0	1	0	1	0	1	0	1	0	1	0	0
44	125	175	250	125	175	250	125	175	250	125	175	250	125	175	250	125	175	250	1	1	1	0	0	0	1	1	1	0	0	0	1	1	1	0	0	0	1	0	1	0	1	0	1	0	1	0	1	0	0
45	125	175	250	125	175	250	125	175	250	125	175	250	125	175	250	125	175	250	1	1	1	0	0	0	1	1	1	0	0	0	1	1	1	0	0	0	1	0	1	0	1	0	1	0	1	0	1	0	0
46	125	175	250	125	175	250	125	175	250	125	175	250	125	175	250	125	175	250	1	1	1	0	0	0	1	1	1	0	0	0	1	1	1	0	0	0	1	0	1	0	1	0	1	0	1	0	1	0	0
47	125	175	250	125	175	250	125	175	250	125	175	250	125	175	250	125	175	250	1	1	1	0	0	0	1	1	1	0	0	0	1	1	1	0	0	0	1	0	1	0	1	0	1	0	1	0	1	0	0
48	125	175	250	125	175	250	125	175	250	125	175	250	125	175	250	125	175	250	1	1	1	0	0	0	1	1	1	0	0	0	1	1	1	0	0	0	1	0	1	0	1	0	1	0	1	0	1	0	0
49	125	175	250	125	175	250	125	175	250	125	175	250	125	175	250	125	175	250	1	1	1	0	0	0	1	1	1	0	0	0	1	1	1	0	0	0	1	0	1	0	1	0	1	0	1	0	1	0	0
50	125	175	250	125	175	250	125	175	250	125	175	250	125	175	250	125	175	250	1	1	1	0	0	0	1	1	1	0	0	0	1	1	1	0	0	0	1	0	1	0	1	0	1	0	1	0	1	0	0
51	125	175	250	125	175	250	125	175	250	125	175	250	125	175	250	125	175	250	1	1	1	0	0	0	1	1	1	0	0	0	1	1	1	0	0	0	1	0	1	0	1	0	1	0	1	0	1	0	0
52	125	175	250	125	175	250	125	175	250	125	175	250	125	175	250	125	175	250	1	1	1	0	0	0	1	1	1	0	0	0	1	1	1	0	0	0	1	0	1	0	1	0	1	0	1	0	1	0	0
53	125	175	250	125	175	250	125	175	250	125	175	250	125	175	250	125	175	250	1	1	1	0	0	0	1	1	1	0	0	0	1	1	1	0	0	0	1	0	1	0	1	0	1	0	1	0	1	0	0
54	125	175	250	125	175	250	125	175	250	125	175	250	125	175	250	125	175	250	1	1	1	0	0	0	1	1	1	0	0	0	1	1	1	0	0	0	1	0	1	0	1	0	1	0	1	0	1	0	0
55	125	175	250	125	175	250	125	175	250	125	175	250	125	175	250	125	175	250	1	1	1	0	0	0	1	1	1	0	0	0	1	1	1	0	0	0	1	0	1	0	1	0	1	0	1	0	1	0	0
56	125	175	250	125	175	250	125	175	250	125	175	250	125	175	250	125	175	250	1	1	1	0	0	0	1	1	1	0	0	0	1	1	1	0	0	0	1	0	1	0	1	0	1	0	1	0	1	0	0
57	125	175	250	125	175	250	125	175	250	125	175	250	125	175	250	125	175	250	1	1	1	0	0	0	1	1	1	0	0	0	1	1	1	0	0	0	1	0	1	0	1	0	1	0	1	0	1	0	0
58	125	175	250	125	175	250	125	175	250	125	175	250	125	175	250	125	175	250	1	1	1	0	0	0	1	1	1	0	0	0	1	1	1	0	0	0	1	0	1	0	1	0	1	0	1	0	1	0	0
59	125	175	250	125	175	250	125	175	250	125	175	250	125	175	250	125	175	250	1	1	1	0	0	0	1	1	1	0	0	0	1	1	1	0	0	0	1	0	1	0	1	0	1	0	1	0	1	0	0
60	125	175	250	125	175	250	125	175	250	125	175	250	125	175	250	125	175	250	1	1	1	0	0	0	1	1	1	0	0	0	1	1	1	0	0	0	1	0	1	0	1	0	1	0	1	0	1	0	0
61	125	175	250	125	175	250	125	175	250	125	175	250	125	175	250	125	175	250	1	1	1	0	0	0	1	1	1	0	0	0	1	1	1	0	0	0	1	0	1	0	1	0	1	0	1	0	1	0	0
62	125	175	250	125	175	250	125	175	250	125	175	250	125	175	250	125	175	250	1	1	1	0	0	0	1	1	1	0	0	0	1	1	1	0	0	0	1	0	1	0	1	0	1	0	1	0	1	0	0
63	125	175	250	125	175	250	125	175	250	125	175	250	125	175	250	125	175	250	1	1	1	0	0	0	1	1	1	0	0	0	1	1	1	0	0	0	1	0	1	0	1	0	1	0	1	0	1	0	0
64	125	175	250	125	175	250	125	175	250	125	175	250	125	175	250	125	175	250	1	1	1	0	0	0	1	1	1	0	0	0	1	1	1	0	0	0	1	0	1	0	1	0	1	0	1	0	1	0	0
65	125	175	250	125	175	250	125	175	250	125	175	250	125	175	250	125	175	250	1	1	1	0	0	0	1	1	1	0	0	0	1	1	1	0	0	0	1	0	1	0	1	0	1	0	1	0	1	0	0
66	125	175	250	125	175	250	125	175	250	125	175	250	125	175	250	125	175	250	1	1	1	0	0	0	1	1	1	0	0	0	1	1	1	0	0	0	1	0	1	0	1	0	1	0	1	0	1	0	0
67	125	175	250	125	175	250	125	175	250	125	175	250	125	175	250	125	175	250	1	1	1	0	0	0	1	1	1	0	0	0	1	1	1	0	0	0	1	0	1	0	1	0	1	0	1	0	1	0	0
68	125	175	250	125	175	250	125	175	250	125	175	250	125	175	250	125	175	250	1	1	1	0	0	0	1	1	1	0	0	0	1	1	1	0	0	0	1	0	1	0	1	0	1	0	1	0	1	0	0
69	125	175	250	125	175	250	125	175	250	125	175	250	125	175	250	125	175	250	1	1	1	0	0	0	1	1	1	0	0	0	1	1	1	0	0	0	1	0	1	0	1	0	1	0	1	0	1	0	0
70	125	175	250	125	175	250	125	175	250	125	175	250	125	175	250	125	175	250	1	1	1	0	0	0	1	1	1	0	0	0	1	1	1	0	0	0	1	0	1	0	1	0	1	0	1	0	1	0	0
71	125	175	250	125	175	250	125	175	250	125	175	250	125	175	250	125	175	250	1	1	1	0	0	0	1	1	1	0	0	0	1	1	1	0	0	0	1	0	1	0	1	0	1	0	1	0	1	0	0
72	125	175	250	125	175	250	125	175	250	125	175	250	125	175	250	125	175	250	1	1	1	0	0	0	1	1	1	0	0	0	1	1	1	0	0	0	1	0	1	0	1	0	1	0	1	0	1	0	0
73	125	175	250	125	175	250	125	175	250	125	175	250	125	175	250	125	175	250	1	1	1	0	0	0	1	1	1	0	0	0	1	1	1	0	0	0	1	0	1	0	1	0	1	0	1	0	1	0	0
74	125	175	250	125	175	250	125	175	250	125	175	250	125	175	250	125	175	250	1	1	1	0	0	0	1	1	1	0	0	0	1	1	1	0	0	0	1	0	1	0	1	0	1	0	1	0	1	0	0
75	125	175	250	125	175	250	125	175	250	125	175	250	125	175	250	125	175	250	1	1	1	0	0	0	1	1	1	0	0	0	1	1	1	0	0	0	1	0	1	0	1	0	1	0	1	0	1	0	0
76	125	175	250	125	175	250	125	175	250	125	175	250	125	175	250	125	175	250	1	1	1	0	0	0	1	1	1	0	0	0	1	1	1	0	0	0	1	0	1	0	1	0	1	0	1	0	1	0	0
77	125	175	250	125	175	250	125	175	250	125	175	250	125	175	250	125	175	250	1	1	1	0	0	0	1	1	1	0	0	0	1	1	1	0	0	0	1	0	1	0	1	0	1	0	1	0	1	0	0
78	125	175	250	125	175	250	125	175	250	125	175	250	125	175	250	125	175	250	1	1	1	0	0	0	1	1	1	0	0	0	1	1	1	0	0	0	1	0	1	0	1	0	1	0	1	0	1	0	0
79	125	175	250	125	175	250	125	175	250	125	175	250	125	175	250	125	175	250	1	1	1	0	0	0	1	1	1	0	0	0	1	1	1	0	0	0	1	0	1	0	1	0	1	0	1	0	1	0	0
80	125	175	250	125	175	250	125	175	250	125	175	250	125	175	250	125	175	250	1	1	1	0	0	0	1	1	1	0	0	0	1	1	1	0	0	0	1	0	1	0	1	0	1	0	1	0	1	0	0
81	125	175	250	125	175	250	125	175	250	125	175	250	125	175	250	125	175	250	1	1	1	0	0	0	1	1	1	0	0	0	1	1	1	0	0	0	1	0	1	0	1	0	1	0	1	0	1	0	0
82	125	175	250	125	175	250	125	175	250	125	175	250	125	175	250	125	175	250	1	1	1	0	0	0	1	1	1	0	0	0	1	1	1	0	0	0	1	0	1	0	1	0	1	0	1	0	1	0	0
83	125	175	250	125	175	250	125	175	250	125	175	250	125	175	250	125	175	250	1	1	1	0	0	0	1	1	1	0	0	0	1	1	1	0	0	0	1	0	1	0	1	0	1	0	1	0	1	0	0
84	125	175	250	125	175	250	125	175	250	125	175	250	125	175	250	125	175	250	1	1	1	0	0	0	1	1	1	0	0	0	1	1	1	0	0	0	1	0	1	0	1	0	1	0	1	0	1	0	0
85	125	175	250	125	175	250	125	175	250	125	175	250	125	175	250	125	175	250	1	1	1	0	0	0	1	1	1	0	0	0	1	1	1	0	0	0	1	0	1	0	1	0	1	0	1	0	1	0	0
86	125	175	250	125	175	250	125	175	250	125	175	250	125	175	250	125	175	250	1	1	1	0	0	0	1	1	1	0	0	0	1	1	1	0	0	0	1	0	1	0	1	0	1	0	1	0	1	0	0
87	125	175	250	125	175	250	125	175	250	125	175	250	125	175	250	125	175	250	1	1	1	0	0	0	1	1	1	0	0	0	1	1	1	0	0	0	1	0	1	0	1	0	1	0	1	0	1	0	0
88	125	175	250	125	175	250	125	175	250	125	175	250	125	175	250	125	175	250	1	1	1	0	0	0	1	1	1	0	0	0	1	1	1	0	0	0	1	0	1	0	1	0	1	0	1	0	1	0	0
89	125	175	250	125	175	250	125	175	250	125	175	250	125	175	250	125	175	250	1	1	1	0	0	0	1	1	1	0	0	0	1	1	1	0	0	0	1	0	1	0	1	0	1	0	1	0	1	0	0
90	125	175	250	125	175	250	125	175	250	125	175	250	125	175	250	125	175	250	1	1	1	0	0	0	1	1	1	0	0	0	1	1	1	0	0	0	1	0	1	0	1	0	1	0	1	0	1	0	0
91	125	175	250	125	175	250	125	175	250	125	175	250	125	175	250	125	175	250	1	1	1	0	0	0	1	1	1	0	0	0	1	1	1	0	0	0	1	0	1	0	1	0	1	0	1	0	1	0	0
92	125	175	250	125	175	250	125	175	250	125	175	250	125	175	250	125	175	250	1	1	1	0	0	0	1	1	1	0	0	0	1	1	1	0	0	0	1	0	1	0	1	0	1	0	1	0	1	0	0
93	125	175	250	125	175	250	125	175	250	125	175	250	125	175	250	125	175	250	1	1	1	0	0	0	1	1	1	0	0	0	1	1	1	0	0	0	1	0	1	0	1	0	1	0	1	0	1	0	0
94	125	175	250	125	175	250	125	175	250	125	175	250	125	175	250	125	175	250	1	1	1	0	0	0	1	1	1	0	0	0	1	1	1	0	0	0	1	0	1	0	1	0	1	0	1	0	1	0	0
95	125	175	250	125	175	250	125	175	250	125	175	250	125	175	250	125	175	250	1	1	1	0	0	0	1	1	1	0	0	0	1	1	1	0	0	0	1	0	1	0	1	0	1	0	1	0	1	0	0
96	125	175	250	125	175	250	125	175	250	125	175	250	125	175	250	125	175	250	1	1	1	0	0	0	1	1	1	0	0	0	1	1	1	0	0	0	1	0	1	0	1	0	1	0	1	0	1	0	0
97	125	175	250	125	175	250	125	175	250	125	175	250	125	175	250	125	175	250	1	1	1	0	0	0	1	1	1	0	0	0	1	1	1	0	0	0	1	0	1	0	1	0	1	0	1	0	1	0	0
98	125	175	250	125	175	250	125	175	250	125	175	250	125	175	250	125	175	250	1	1	1	0	0	0	1	1	1	0	0	0	1	1	1	0	0	0	1	0	1	0	1	0	1	0	1	0	1	0	0
99	125	175	250	125	175	250	125	175	250	125	175	250	125	175	250	125	175	250	1	1	1	0	0	0	1	1	1	0	0	0	1	1	1	0	0	0	1	0	1	0	1	0	1	0	1	0	1	0	0
100	125	175	250	125	175	250	125	175	250	125	175	250	125	175	250	125	175	250	1	1	1	0	0	0	1	1	1	0	0	0	1	1	1	0	0	0	1	0	1	0	1	0	1	0	1	0	1	0	0
101	125	175	250	125	175	250	125	175	250	125	175	250	125	175	250	125	175	250	1	1	1	0	0	0	1	1	1	0	0	0	1	1	1	0	0	0	1	0	1	0	1	0	1	0	1	0	1	0	0
102	125	175	250	125	175	250	125	175	250	125	175	250	125	175	250	125	175	250	1	1	1	0	0	0	1	1	1	0	0	0	1	1	1	0	0	0	1	0	1	0	1	0	1	0	1	0	1	0	0
103	125	175	250	125	175	250	125	175	250	125	175	250	125	175	250	125	175	250	1	1	1	0	0	0	1	1	1	0	0	0	1	1	1	0	0	0	1	0	1	0	1	0	1	0	1	0	1	0	0
104	125	175	250	125	175	250	125	175	250	125	175	250	125	175	250	125	175	250	1	1	1	0	0	0	1	1	1	0	0	0	1	1	1	0	0	0	1	0	1	0	1	0	1	0	1	0	1	0	0
105	125	175	250	125	175	250	125	175	250	125	175	250	125	175	250	125	175	250	1	1	1	0	0	0	1	1	1	0	0	0	1	1	1	0	0	0	1	0	1	0	1	0	1	0	1	0	1	0	0
106	125	175	250	125	175	250	125	175	250	125	175	250	125	175	250	125	175	250	1	1	1	0	0	0	1	1	1	0	0	0	1	1	1	0	0	0	1	0	1	0	1	0	1	0	1	0	1	0	0
107	125	175	250	125	175	250	125	175	250	125	175	250	125	175	250	125	175	250	1	1	1	0	0	0	1	1	1	0	0	0	1	1	1	0	0	0	1	0	1	0	1	0	1	0	1	0	1	0	0
108	125	175	250	125	175	250	125	175	250	125	175	250	125	175	250	125	175	250	1	1	1	0	0	0	1	1	1	0	0	0	1	1	1	0	0	0	1	0	1	0	1	0	1	0	1	0	1	0	0
109	125	175	250	125	175	250	125	175	250	125	175	250	125	175	250	125	175	250	1	1	1	0	0	0	1	1	1	0	0	0	1	1	1	0	0	0	1	0	1	0	1	0	1	0	1	0	1	0	0
110	125	175	250	125	175	250	125	175	250	125	175	250	125	175	250	125	175	250	1	1	1	0	0	0	1	1	1	0	0	0	1	1	1	0	0	0	1	0	1	0	1	0	1	0	1	0	1	0	0
111	125	175	250	125	175	250	125	175	250	125	175	250	125	175	250	125	175	250	1	1	1	0	0	0	1	1	1	0	0	0	1	1	1	0	0	0	1	0	1	0	1	0	1	0	1	0	1	0	0
112	125	175	250	125	175	250	125	175	250	125	175	250	125	175	250	125	175	250	1	1	1	0	0	0	1	1	1	0	0	0	1	1	1	0	0	0	1	0	1	0	1	0	1	0	1	0	1	0	0
113	125	175	250	125	175	250	125	175	250	125	175	250	125	175	250	125	175	250	1	1	1	0	0	0	1	1	1	0	0	0	1	1	1	0	0	0	1	0	1	0	1	0	1	0	1	0	1	0	0
114	125	175	250	125	175	250	125	175	250	125	175	250	125	175	250	125	175	250	1	1	1	0	0	0	1	1	1	0	0	0	1	1	1	0	0	0	1	0	1	0	1	0	1	0	1	0	1	0	0
115	125	175	250	125	175	250	125	175	250	125	175	250	125	175	250	125	175	250	1	1	1	0	0	0	1	1	1	0	0	0	1	1	1	0	0	0	1	0	1	0	1	0	1	0	1	0	1	0	0
116	125	175	250	125	175	250	125	175	250	125	175	250	125	175	250	125	175	250	1	1	1	0	0	0	1	1	1	0	0	0	1	1	1	0	0	0	1	0	1	0	1	0	1	0	1	0	1	0	0
117	125	175	250	125	175	250	125	175	250	125	175	250	125	175	250	125	175	250	1	1	1	0	0	0	1	1	1	0	0	0	1	1	1	0	0	0	1	0	1	0	1	0	1	0	1	0	1	0	0
118	125	175	250	125	175	250	125	175	250	125	175	250	125	175	250	125	175	250	1	1	1	0	0	0	1	1	1	0	0	0	1	1	1	0	0	0	1	0	1	0	1	0	1	0	1	0	1	0	0
119	125	175	250	125	175	250	125	175	250	125	175	250	125	175	250	125	175	250	1	1	1	0	0	0	1	1	1	0	0	0	1	1	1	0	0	0	1	0	1	0	1	0	1	0	1	0	1	0	0
120	125	175	250	125	175	250	125	175	250	125	175	250	125	175	250	125	175	250	1	1	1	0	0	0	1	1	1	0	0	0	1	1	1	0	0	0	1	0	1	0	1	0	1	0	1	0	1	0	0
121	125	175	250	125	175	250	125	175	250	125	175	250	125	175	250	125	175	250	1	1	1	0	0	0	1	1	1	0	0	0	1	1	1	0	0	0	1	0	1	0	1	0	1	0	1	0	1	0	0
122	125	175	250	125	175	250	125	175	250	125	175	250	125	175	250	125	175	250	1	1	1	0	0	0	1	1	1	0	0	0	1	1	1	0	0	0	1	0	1	0	1	0	1	0	1	0	1	0	0
123	125	175	250	125	175	250	125	175	250	125	175	250	125	175	250	125	175	250	1	1	1	0	0	0	1	1	1	0	0	0	1	1	1	0	0	0	1	0	1	0	1	0	1	0	1	0	1	0	0
124	125	175	250	125	175	250	125	175	250	125	175	250	125	175	250	125	175	250	1	1	1	0	0	0	1	1	1	0	0	0	1	1	1	0	0	0	1	0	1	0	1	0	1	0	1	0	1	0	0
125	125	175	250	125	175	250	125	175	250	125	175	250	125	175	250	125	175	250	1	1	1	0	0	0	1	1	1	0	0	0	1	1	1	0	0	0	1	0	1	0	1	0	1	0	1	0	1	0	0
126	125	175	250	125	175	250	125	175	250	125	175	250	125	175	250	125	175	250	1	1	1	0	0	0	1	1	1	0	0	0	1	1	1	0	0	0	1	0	1	0	1	0	1	0	1	0	1	0	0
127	125	175	250	125	175	250	125	175	250	125	175	250	125	175	250	125	175	250	1	1	1	0	0	0	1	1	1	0	0	0	1	1	1	0	0	0	1	0	1	0	1	0	1	0	1	0	1	0	0
128	125	175	250	125	175	250	125	175	250	125	175	250	125	175	250	125	175	250	1	1	1	0	0	0	1	1	1	0	0	0	1	1	1	0	0	0	1	0	1	0	1	0	1	0	1	0	1	0	0
129	125	175	250	125	175	250	125	175	250	125	175	250	125	175	250	125	175	250	1	1	1	0	0	0	1	1	1	0	0	0	1	1	1	0	0	0	1	0	1	0	1	0	1	0	1	0	1	0	0
130	125	175	250	125	175	250	125	175	250	125	175	250	125	175	250	125	175	250	1	1	1	0	0	0	1	1	1	0	0	0	1	1	1	0	0	0	1	0	1	0	1	0	1	0	1	0	1	0	0
131	125	175	250	125	175	250	125	175	250	125	175	250	125	175	250	125	175	250	1	1	1	0	0	0	1	1	1	0	0	0	1	1	1	0	0	0	1	0	1	0	1	0	1	0	1	0	1	0	0
132	125	175	250	125	175	250	125	175	250	125	175	250	125	175	250	125	175	250	1	1	1	0	0	0	1	1	1	0	0	0	1	1	1	0	0	0	1	0	1	0	1	0	1	0	1	0	1	0	0
133	125	175	250	125	175	250	125	175	250	125	175	250	125	175	250	125	175	250	1	1	1	0	0	0	1	1	1	0	0	0	1	1	1	0	0	0	1	0	1	0	1	0	1	0	1	0	1	0	0
134	125	175	250	125	175	250	125	175	250	125	175	250	125	175	250	125	175	250	1	1	1	0	0	0	1	1	1	0	0	0	1	1	1	0	0	0	1	0	1	0	1	0	1	0	1	0	1	0	0
135	125	175	250	125	175	250	125	175	250	125	175	250	125	175	250	125	175	250	1	1	1	0	0	0	1	1	1	0	0	0	1	1	1	0	0	0	1	0	1	0	1	0	1	0	1	0	1	0	0
136	125	175	250	125	175	250	125	175	250	125	175	250	125	175	250	125	175	250	1	1	1	0	0	0	1	1	1	0	0	0	1	1	1	0	0	0	1	0	1	0	1	0	1	0	1	0	1	0	0
137	125	175	250	125	175	250	125	175	250	125	175	250	125	175	250	125	175	250	1	1	1	0	0	0	1	1	1	0	0	0	1	1	1	0	0	0	1	0	1	0	1	0	1	0	1	0	1	0	0
138	125	175	250	125	175	250	125	175	250	125	175	250	125	175	250	125	175	250	1	1	1	0	0	0	1	1	1	0	0	0	1	1	1	0	0	0	1	0	1	0	1	0	1	0	1	0	1	0	0
139	125	175	250	125	175	250	125	175	250	125	175	250	125	175	250	125	175	250	1	1	1	0	0	0	1	1	1	0	0	0	1	1	1	0	0	0	1	0	1	0	1	0	1	0	1	0	1	0	0
140	125	175	250	125	175	250	125	175	250	125	175	250	125	175	250	125	175	250	1	1	1	0	0	0	1	1	1	0	0	0	1	1	1	0	0	0	1	0	1	0	1	0	1	0	1	0	1	0	0
141	125	175	250	125	175	250	125	175	250	125	175	250	125	175	250	125	175	250	1	1	1	0	0	0	1	1	1	0	0	0	1	1	1	0	0	0	1	0	1	0	1	0	1	0	1	0	1	0	0
142	125	175	250	125	175	250	125	175	250	125	175	250	125	175	250	125	175	250	1	1	1	0	0	0	1	1	1	0	0	0	1	1	1	0	0	0	1	0	1	0	1	0	1	0	1	0	1	0	0
143	125	175	250	125	175	250	125	175	250	125	175	250	125	175	250	125	175	250	1	1	1	0	0	0	1	1	1	0	0	0	1	1	1	0	0	0	1	0	1	0	1	0	1	0	1	0	1	0	0
144	125	175	250	125	175	250	125	175	250	125	175	250	125	175	250	125	175	250	1	1	1	0	0	0	1	1	1	0	0	0	1	1	1	0	0	0	1	0	1	0	1	0	1	0	1	0	1	0	0
145	125	175	250	125	175	250	125	175	250	125	175	250	125	175	250	125	175	250	1	1	1	0	0	0	1	1	1	0	0	0	1	1	1	0	0	0	1	0	1	0	1	0	1	0	1	0	1	0	0
146	125	175	250	125	175	250	125	175	250	125	175	250	125	175	250	125	175	250	1	1	1	0	0	0	1	1	1	0	0	0	1	1	1	0	0	0	1	0	1	0	1	0	1	0	1	0	1	0	0
147	125	175	250	125	175	250	125	175	250	125	175	250	125	175	250	125	175	250	1	1	1	0	0	0	1	1	1	0	0	0	1	1	1	0	0	0	1	0	1	0	1	0	1	0	1	0	1	0	0
148	125	175	250	125	175	250	125	175	250	125	175	250	125	175	250	125	175	250	1	1	1	0	0	0	1	1	1	0	0	0	1	1	1	0	0	0	1	0	1	0	1	0	1	0	1	0	1	0	0
149	125	175	250	125	175	250	125	175	250	125	175	250	125	175	250	125	175	250	1	1	1	0	0	0	1	1	1	0	0	0	1	1	1	0	0	0	1	0	1	0	1	0	1	0	1	0	1	0	0
150	125	175	250	125	175	250	125	175	250	125	175	250	125	175	250	125	175	250	1	1	1	0	0	0	1	1	1	0	0	0	1	1	1	0	0	0	1	0	1	0	1	0	1	0	1	0	1	0	0
151	125	175	250	125	175	250	125	175	250	125	175	250	125	175	250	125	175	250	1	1	1	0	0	0	1	1	1	0	0	0	1	1	1	0	0	0	1	0	1	0	1	0	1	0	1	0	1	0	0
152	125	175	250	125	175	250	125	175	250	125	175	250	125	175	250	125	175	250	1	1	1	0	0	0	1	1	1	0	0	0	1	1	1	0	0	0	1	0	1	0	1	0	1	0	1	0	1	0	0
153	125	175	250	125	175	250	125	175	250	125	175	250	125	175	250	125	175	250	1	1	1	0	0	0	1	1	1	0	0	0	1	1	1	0	0	0	1	0	1	0	1	0	1	0	1	0	1	0	0
154	125	175	250	125	175	250	125	175	250	125	175	250	125	175	250	125	175	250	1	1	1	0	0	0	1	1	1	0	0	0	1	1	1	0	0	0	1	0	1	0	1	0	1	0	1	0	1	0	0
155	125	175	250	125	175	250	125	175	250	125	175	250	125	175	250	125	175	250	1	1	1	0	0	0	1	1	1	0	0	0	1	1	1	0	0	0	1	0	1	0	1	0	1	0	1	0	1	0	0
156	125	175	250	125	175	250	125	175	250	125	175	250	125	175	250	125	175	250	1	1	1	0	0	0	1	1	1	0	0	0	1	1	1	0	0	0	1	0	1	0	1	0	1	0	1	0	1	0	0
157	125	175		125	175	250	125	175	250	125	175	250	125	175	250	125	175	250	1	1	1	0	0	0	1	1	1	0	0	0	1	1	1	0	0	0	1	0	1	0	1	0	1	0	1	0	1	0	0
158	125	175	250	125	175	250	125	175	250	125	175	250	125	175	250	125	175	250	1	1	1	0	0	0	1	1	1	0	0	0	1	1	1	0	0	0	1	0	1	0	1	0	1	0	1	0	1	0	0
159	125	175	250	125	175	250	125	175	250	125	175	250	125	175	250	125	175	250	1	1	1	0	0	0	1	1	1	0	0	0	1	1	1	0	0	0	1	0	1	0	1	0	1	0	1	0	1	0	0
160	125	175	250	125	175	250	125	175	250	125	175	250	125	175	250	125	175	250	1	1	1	0	0	0	1	1	1	0	0	0	1	1	1	0	0	0	1	0	1	0	1	0	1	0	1	0	1	0	0
161	125	175	250	125	175	250	125	175	250	125	175	250	125	175	250	125	175	250	1	1	1	0	0	0	1	1	1	0	0	0	1	1	1	0	0	0	1	0	1	0	1	0	1	0	1	0	1	0	0
162	125	175	250	125	175	250	125	175	250	125	175	250	125	175	250	125	175	250	1	1	1	0	0	0	1	1	1	0	0	0	1	1	1	0	0	0	1	0	1	0	1	0	1	0	1	0	1	0	0
163	125	175	250	125	175	250	125	175	250	125	175	250	125	175	250	125	175	250	1	1	1	0	0	0	1	1	1	0	0	0	1	1	1	0	0	0	1	0	1	0	1	0	1	0	1	0	1	0	0
164	125	175	250	125	175	250	125	175	250	125	175	250	125	175	250	125	175	250	1	1	1	0	0	0	1	1	1	0	0	0	1	1	1	0	0	0	1	0	1	0	1	0	1	0	1	0	1	0	0
165	125	175	250	125	175	250	125	175	250	125	175	250	125	175	250	125	175	250	1	1	1	0	0	0	1	1	1	0	0	0	1	1	1	0	0	0	1	0	1	0	1	0	1	0	1	0	1	0	0
166	125	175	250	125	175	250	125	175	250	125	175	250	125	175	250	125	175	250	1	1	1	0	0	0	1	1	1	0	0	0	1	1	1	0	0	0	1	0	1	0	1	0	1	0	1	0	1	0	0
167	125	175	250	125	175	250	125	175	250	125	175	250	125	175	250	125	175	250	1	1	1	0	0	0	1	1	1	0	0	0	1	1	1	0	0	0	1	0	1	0	1	0	1	0	1	0	1	0	0
168	125	175	250	125	175	250	125	175	250	125	175	250	125	175	250	125	175	250	1	1	1	0	0	0	1	1	1	0	0	0	1	1	1	0	0	0	1	0	1	0	1	0	1	0	1	0	1	0	0
169	125	175	250	125	175	250	125	175	250	125	175	250	125	175	250	125	175	250	1	1	1	0	0	0	1	1	1	0	0	0	1	1	1	0	0	0	1	0	1	0	1	0	1	0	1	0	1	0	0
170	125	175	250	125	175	250	125	175	250	125	175	250	125	175	250	125	175	250	1	1	1	0	0	0	1	1	1	0	0	0	1	1	1	0	0	0	1	0	1	0	1	0	1	0	1	0	1	0	0
171	125	175	250	125	175	250	125	175	250	125	175	250	125	175	250	125	175	250	1	1	1	0	0	0	1	1	1	0	0	0	1	1	1	0	0	0	1	0	1	0	1	0	1	0	1	0	1	0	0
172	125	175	250	125	175	250	125	175	250	125	175	250	125	175	250	125	175	250	1	1	1	0	0	0	1	1	1	0	0	0	1	1	1	0	0	0	1	0	1	0	1	0	1	0	1	0	1	0	0
173	125	175	250	125	175	250	125	175	250	125	175	250	125	175	250	125	175	250	1	1	1	0	0	0	1	1	1	0	0	0	1	1	1	0	0	0	1	0	1	0	1	0	1	0	1	0	1	0	0
174	125	175	250	125	175	250	125	175	250	125	175	250	125	175	250	125	175	250	1	1	1	0	0	0	1	1	1	0	0	0	1	1	1	0	0	0	1	0	1	0	1	0	1	0	1	0	1	0	0
175	125	175	250	125	175	250	125	175	250	125	175	250	125	175	250	125	175	250	1	1	1	0	0	0	1	1	1	0	0	0	1	1	1	0	0	0	1	0	1	0	1	0	1	0	1	0	1	0	0
176	125	175	250	125	175	250	125	175	250	125	175	250	125	175	250	125	175	250	1	1	1	0	0	0	1	1	1	0	0	0	1	1	1	0	0	0	1	0	1	0	1	0	1	0	1	0	1	0	0
177	125	175	250	125	175	250	125	175	250	125	175	250	125	175	250	125	175	250	1	1	1	0	0	0	1	1	1	0	0	0	1	1	1	0	0	0	1	0	1	0	1	0	1	0	1	0	1	0	0
178	125	175	250	125	175	250	125	175	250	125	175	250	125	175	250	125	175	250	1	1	1	0	0	0	1	1	1	0	0	0	1	1	1	0	0	0	1	0	1	0	1	0	1	0	1	0	1	0	0
179	125	175	250	125	175	250	125	175	250	125	175	250	125	175	250	125	175	250	1	1	1	0	0	0	1	1	1	0	0	0	1	1	1	0	0	0	1	0	1	0	1	0	1	0	1	0	1	0	0
180	125	175	250	125	175	250	125	175	250	125	175	250	125	175	250	125	175	250	1	1	1	0	0	0	1	1	1	0	0	0	1	1	1	0	0	0	1	0	1	0	1	0	1	0	1	0	1	0	0
181	125	175	250	125	175	250	125	175	250	125	175	250	125	175	250	125	175	250	1	1	1	0	0	0	1	1	1	0	0	0	1	1	1	0	0	0	1	0	1	0	1	0	1	0	1	0	1	0	0
182	125	175	250	125	175	250	125	175	250	125	175	250	125	175	250	125	175	250	1	1	1	0	0	0	1	1	1	0	0	0	1	1	1	0	0	0	1	0	1	0	1	0	1	0	1	0	1	0	0
183	125	175	250	125	175	250	125	175	250	125	175	250	125	175	250	125	175	250	1	1	1	0	0	0	1	1	1	0	0	0	1	1	1	0	0	0	1	0	1	0	1	0	1	0	1	0	1	0	0
184	125	175	250	125	175	250	125	175	250	125	175	250	125	175	250	125	175	250	1	1	1	0	0	0	1	1	1	0	0	0	1	1	1	0	0	0	1	0	1	0	1	0	1	0	1	0	1	0	0
185	125	175	250	125	175	250	125	175	250	125	175	250	125	175	250	125	175	250	1	1	1	0	0	0	1	1	1	0	0	0	1	1	1	0	0	0	1	0	1	0	1	0	1	0	1	0	1	0	0
186	125	175	250	125	175	250	125	175	250	125	175	250	125	175	250	125	175	250	1	1	1	0	0	0	1	1	1	0	0	0	1	1	1	0	0	0	1	0	1	0	1	0	1	0	1	0	1	0	0
187	125	175	250	125	175	250	125	175	250	125	175	250	125	175	250	125	175	250	1	1	1	0	0	0	1	1	1	0	0	0	1	1	1	0	0	0	1	0	1	0	1	0	1	0	1	0	1	0	0
188	125	175	250	125	175	250	125	175	250	125	175	250	125	175	250	125	175	250	1	1	1	0	0	0	1	1	1	0	0	0	1	1	1	0	0	0	1	0	1	0	1	0	1	0	1	0	1	0	0
189	125	175	250	125	175	250	125	175	250	125	175	250	125	175	250	125	175	250	1	1	1	0	0	0	1	1	1	0	0	0	1	1	1	0	0	0	1	0	1	0	1	0	1	0	1	0	1	0	0
190	125	175	250	125	175	250	125	175	250	125	175	250	125	175	250	125	175	250	1	1	1	0	0	0	1	1	1	0	0	0	1	1	1	0	0	0	1	0	1	0	1	0	1	0	1	0	1	0	0
191	125	175	250	125	175	250	125	175	250	125	175	250	125	175	250	125	175	250	1	1	1	0	0	0	1	1	1	0	0	0	1	1	1	0	0	0	1	0	1	0	1	0	1	0	1	0	1	0	0
192	125	175	250	125	175	250	125	175	250	125	175	250	125	175	250	125	175	250	1	1	1	0	0	0	1	1	1	0	0	0	1	1	1	0	0	0	1	0	1	0	1	0	1	0	1	0	1	0	0
193	125	175	250	125	175	250	125	175	250	125	175	250	125	175	250	125	175	250	1	1	1	0	0	0	1	1	1	0	0	0	1	1	1	0	0	0	1	0	1	0	1	0	1	0	1	0	1	0	0
194	125	175	250	125	175	250	125	175	250	125	175	250	125	175	250	125	175	250	1	1	1	0	0	0	1	1	1	0	0	0	1	1	1	0	0	0	1	0	1	0	1	0	1	0	1	0	1	0	0
195	125	175	250	125	175	250	125	175	250	125	175	250	125	175	250	125	175	250	1	1	1	0	0	0	1	1	1	0	0	0	1	1	1	0	0	0	1	0	1	0	1	0	1	0	1	0	1	0	0
196	125	175	250	125	175	250	125	175	250	125	175	250	125	175	250	125	175	250	1	1	1	0	0	0	1	1	1	0	0	0	1	1	1	0	0	0	1	0	1	0	1	0	1	0	1	0	1	0	0
197	125	175	250	125	175	250	125	175	250	125	175	250	125	175	250	125	175	250	1	1	1	0	0	0	1	1	1	0	0	0	1	1	1	0	0	0	1	0	1	0	1	0	1	0	1	0	1	0	0
198	125	175	250	125	175	250	125	175	250	125	175	250	125	175	250	125	175	250	1	1	1	0	0	0	1	1	1	0	0	0	1	1	1	0	0	0	1	0	1	0	1	0	1	0	1	0	1	0	0
199	125	175	250	125	175	250	125	175	250	125	175	250	125	175	250	125	175	250	1	1	1	0	0	0	1	1	1	0	0	0	1	1	1	0	0	0	1	0	1	0	1	0	1	0	1	0	1	0	0
200	125	175	250	125	175	250	125	175	250	125	175	250	125	175	250	125	175	250	1	1	1	0	0	0	1	1	1	0	0	0	1	1	1	0	0	0	1	0	1	0	1	0	1	0	1	0	1	0	0
201	125	175	250	125	175	250	125	175	250	125	175	250	125	175	250	125	175	250	1	1	1	0	0	0	1	1	1	0	0	0	1	1	1	0	0	0	1	0	1	0	1	0	1	0	1	0	1	0	0
202	125	175	250	125	175	250	125	175	250	125	175	250	125	175	250	125	175	250	1	1	1	0	0	0	1	1	1	0	0	0	1	1	1	0	0	0	1	0	1	0	1	0	1	0	1	0	1	0	0
203	125	175	250	125	175	250	125	175	250	125	175	250	125	175	250	125	175	250	1	1	1	0	0	0	1	1	1	0	0	0	1	1	1	0	0	0	1	0	1	0	1	0	1	0	1	0	1	0	0
204	125	175	250	125	175	250	125	175	250	125	175	250	125	175	250	125	175	250	1	1	1	0	0	0	1	1	1	0	0	0	1	1	1	0	0	0	1	0	1	0	1	0	1	0	1	0	1	0	0
205	125	175	250	125	175	250	125	175	250	125	175	250	125	175	250	125	175	250	1	1	1	0	0	0	1	1	1	0	0	0	1	1	1	0	0	0	1	0	1	0	1	0	1	0	1	0	1	0	0
206	125	175	250	125	175	250	125	175	250	125	175	250	125	175	250	125	175	250	1	1	1	0	0	0	1	1	1	0	0	0	1	1	1	0	0	0	1	0	1	0	1	0	1	0	1	0	1	0	0
207	125	175	250	125	175	250	125	175	250	125	175	250	125	175	250	125	175	250	1	1	1	0	0	0	1	1	1	0	0	0	1	1	1	0	0	0	1	0	1	0	1	0	1	0	1	0	1	0	0
208	125	175	250	125	175	250	125	175	250	125	175	250	125	175	250	125	175	250	1	1	1	0	0	0	1	1	1	0	0	0	1	1	1	0	0	0	1	0	1	0	1	0	1	0	1	0	1	0	0
209	125	175	250	125	175	250	125	175	250	125	175	250	125	175	250	125	175	250	1	1	1	0	0	0	1	1	1	0	0	0	1	1	1	0	0	0	1	0	1	0	1	0	1	0	1	0	1	0	0
210	125	175	250	125	175	250	125	175	250	125	175	250	125	175	250	125	175	250	1	1	1	0	0	0	1	1	1	0	0	0	1	1	1	0	0	0	1	0	1	0	1	0	1	0	1	0	1	0	0
211	125	175	250	125	175	250	125	175	250	125	175	250	125	175	250	125	175	250	1	1	1	0	0	0	1	1	1	0	0	0	1	1	1	0	0	0	1	0	1	0	1	0	1	0	1	0	1	0	0
212	125	175	250	125	175	250	125	175	250	125	175	250	125	175	250	125	175	250	1	1	1	0	0	0	1	1	1	0	0	0	1	1	1	0	0	0	1	0	1	0	1	0	1	0	1	0	1	0	0
213	125	175	250	125	175	250	125	175	250	125	175	250	125	175	250	125	175	250	1	1	1	0	0	0	1	1	1	0	0	0	1	1	1	0	0	0	1	0	1	0	1	0	1	0	1	0	1	0	0
214	125	175	250	125	175	250	125	175	250	125	175	250	125	175	250	125	175	250	1	1	1	0	0	0	1	1	1	0	0	0	1	1	1	0	0	0	1	0	1	0	1	0	1	0	1	0	1	0	0
215	125	175	250	125	175	250	125	175	250	125	175	250	125	175	250	125	175	250	1	1	1	0	0	0	1	1	1	0	0	0	1	1	1	0	0	0	1	0	1	0	1	0	1	0	1	0	1	0	0
216	125	175	250	125	175	250	125	175	250	125	175	250	125	175	250	125	175	250	1	1	1	0	0	0	1	1	1	0	0	0	1	1	1	0	0	0	1	0	1	0	1	0	1	0	1	0	1	0	0
217	125	175	250	125	175	250	125	175	250	125	175	250	125	175	250	125	175	250	1	1	1	0	0	0	1	1	1	0	0	0	1	1	1	0	0	0	1	0	1	0	1	0	1	0	1	0	1	0	0
218	125	175	250	125	175	250	125	175	250	125	175	250	125	175	250	125	175	250	1	1	1	0	0	0	1	1	1	0	0	0	1	1	1	0	0	0	1	0	1	0	1	0	1	0	1	0	1	0	0
219	125	175	250	125	175	250	125	175	250	125	175	250	125	175	250	125	175	250	1	1	1	0	0	0	1	1	1	0	0	0	1	1	1	0	0	0	1	0	1	0	1	0	1	0	1	0	1	0	0
220	125	175	250	125	175	250	125	175	250	125	175	250	125	175	250	125	175	250	1	1	1	0	0	0	1	1	1	0	0	0	1	1	1	0	0	0	1	0	1	0	1	0	1	0	1	0	1	0	0
221	125	175	250	125	175	250	125	175	250	125	175	250	125	175	250	125	175	250	1	1	1	0	0	0	1	1	1	0	0	0	1	1	1	0	0	0	1	0	1	0	1	0	1	0	1	0	1	0	0
222	125	175	250	125	175	250	125	175	250	125	175	250	125	175	250	125	175	250	1	1	1	0	0	0	1	1	1	0	0	0	1	1	1	0	0	0	1	0	1	0	1	0	1	0	1	0	1	0	0
223	125	175	250	125	175	250	125	175	250	125	175	250	125	175	250	125	175	250	1	1	1	0	0	0	1	1	1	0	0	0	1	1	1	0	0	0	1	0	1	0	1	0	1	0	1	0	1	0	0
224	125	175	250	125	175	250	125	175	250	125	175	250	125	175	250	125	175	250	1	1	1	0	0	0	1	1	1	0	0	0	1	1	1	0	0	0	1	0	1	0	1	0	1	0	1	0	1	0	0
225	125	175	250	125	175	250	125	175	250	125	175	250	125	175	250	125	175	250	1	1	1	0	0	0	1	1	1	0	0	0	1	1	1	0	0	0	1	0	1	0	1	0	1	0	1	0	1	0	0
226	125	175	250	125	175	250	125	175	250	125	175	250	125	175	250	125	175	250	1	1	1	0	0	0	1	1	1	0	0	0	1	1	1	0	0	0	1	0	1	0	1	0	1	0	1	0	1	0	0
227	125	175	250	125	175	250	125	175	250	125	175	250	125	175	250	125	175	250	1	1	1	0	0	0	1	1	1	0	0	0	1	1	1	0	0	0	1	0	1	0	1	0	1	0	1	0	1	0	0
228	125	175	250	125	175	250	125	175	250	125	175	250	125	175	250	125	175	250	1	1	1	0	0	0	1	1	1	0	0	0	1	1	1	0	0	0	1	0	1	0	1	0	1	0	1	0	1	0	0
229	125	175	250	125	175	250	125	175	250	125	175	250	125	175	250	125	175	250	1	1	1	0	0	0	1	1	1	0	0	0	1	1	1	0	0	0	1	0	1	0	1	0	1	0	1	0	1	0	0
230	125	175	250	125	175	250	125	175	250	125	175	250	125	175	250	125	175	250	1	1	1	0	0	0	1	1	1	0	0	0	1	1	1	0	0	0	1	0	1	0	1	0	1	0	1	0	1	0	0
231	125	175	250	125	175	250	125	175	250	125	175	250	125	175	250	125	175	250	1	1	1	0	0	0	1	1	1	0	0	0	1	1	1	0	0	0	1	0	1	0	1	0	1	0	1	0	1	0	0
232	125	175	250	125	175	250	125	175	250	125	175	250	125	175	250	125	175	250	1	1	1	0	0	0	1	1	1	0	0	0	1	1	1	0	0	0	1	0	1	0	1	0	1	0	1	0	1	0	0
233	125	175	250	125	175	250	125	175	250	125	175	250	125	175	250	125	175	250	1	1	1	0	0	0	1	1	1	0	0	0	1	1	1	0	0	0	1	0	1	0	1	0	1	0	1	0	1	0	0
234	125	175	250	125	175	250	125	175	250	125	175	250	125	175	250	125	175	250	1	1	1	0	0	0	1	1	1	0	0	0	1	1	1	0	0	0	1	0	1	0	1	0	1	0	1	0	1	0	0
235	125	175	250	125	175	250	125	175	250	125	175	250	125	175	250	125	175	250	1	1	1	0	0	0	1	1	1	0	0	0	1	1	1	0	0	0	1	0	1	0	1	0	1	0	1	0	1	0	0
236	125	175	250	125	175	250	125	175	250	125	175	250	125	175	250	125	175	250	1	1	1	0	0	0	1	1	1	0	0	0	1	1	1	0	0	0	1	0	1	0	1	0	1	0	1	0	1	0	0
237	125	175	250	125	175	250	125	175	250	125	175	250	125	175	250	125	175	250	1	1	1	0	0	0	1	1	1	0	0	0	1	1	1	0	0	0	1	0	1	0	1	0	1	0	1	0	1	0	0
238	125	175	250	125	175	250	125	175	250	125	175	250	125	175	250	125	175	250	1	1	1	0	0	0	1	1	1	0	0	0	1	1	1	0	0	0	1	0	1	0	1	0	1	0	1	0	1	0	0
239	125	175	250	125	175	250	125	175	250	125	175	250	125	175	250	125	175	250	1	1	1	0	0	0	1	1	1	0	0	0	1	1	1	0	0	0	1	0	1	0	1	0	1	0	1	0	1	0	0
240	125	175	250	125	175	250	125	175	250	125	175	250	125	175	250	125	175	250	1	1	1	0	0	0	1	1	1	0	0	0	1	1	1	0	0	0	1	0	1	0	1	0	1	0	1	0	1	0	0
241	125	175	250	125	175	250	125	175	250	125	175	250	125	175	250	125	175	250	1	1	1	0	0	0	1	1	1	0	0	0	1	1	1	0	0	0	1	0	1	0	1	0	1	0	1	0	1	0	0
242	125	175	250	125	175	250	125	175	250	125	175	250	125	175	250	125	175	250	1	1	1	0	0	0	1	1	1	0	0	0	1	1	1	0	0	0	1	0	1	0	1	0	1	0	1	0	1	0	0
243	125	175	250	125	175	250	125	175	250	125	175	250	125	175	250	125	175	250	1	1	1	0	0	0	1	1	1	0	0	0	1	1	1	0	0	0	1	0	1	0	1	0	1	0	1	0	1	0	0
244	125	175	250	125	175	250	125	175	250	125	175	250	125	175	250	125	175	250	1	1	1	0	0	0	1	1	1	0	0	0	1	1	1	0	0	0	1	0	1	0	1	0	1	0	1	0	1	0	0
245	125	175	250	125	175	250	125	175	250	125	175	250	125	175	250	125	175	250	1	1	1	0	0	0	1	1	1	0	0	0	1	1	1	0	0	0	1	0	1	0	1	0	1	0	1	0	1	0	0
246	125	175	250	125	175	250	125	175	250	125	175	250	125	175	250	125	175	250	1	1	1	0	0	0	1	1	1	0	0	0	1	1	1	0	0	0	1	0	1	0	1	0	1	0	1	0	1	0	0
247	125	175	250	125	175	250	125	175	250	125	175	250	125	175	250	125	175	250	1	1	1	0	0	0	1	1	1	0	0	0	1	1	1	0	0	0	1	0	1	0	1	0	1	0	1	0	1	0	0
248	125	175	250	125	175	250	125	175	250	125	175	250	125	175	250	125	175	250	1	1	1	0	0	0	1	1	1	0	0	0	1	1	1	0	0	0	1	0	1	0	1	0	1	0	1	0	1	0	0
249	125	175	250	125	175	250	125	175	250	125	175	250	125	175	250	125	175	250	1	1	1	0	0	0	1	1	1	0	0	0	1	1	1	0	0	0	1	0	1	0	1	0	1	0	1	0	1	0	0
250	125	175	250	125	175	250	125	175	250	125	175	250	125	175	250	125	175	250	1	1	1	0	0	0	1	1	1	0	0	0	1	1	1	0	0	0	1	0	1	0	1	0	1	0	1	0	1	0	0
251	125	175	250	125	175	250	125	175	250	125	175	250	125	175	250	125	175	250	1	1	1	0	0	0	1	1	1	0	0	0	1	1	1	0	0	0	1	0	1	0	1	0	1	0	1	0	1	0	0
252	125	175	250	125	175	250	125	175	250	125	175	250	125	175	250	125	175	250	1	1	1	0	0	0	1	1	1	0	0	0	1	1	1	0	0	0	1	0	1	0	1	0	1	0	1	0	1	0	0
253	125	175	250	125	175	250	125	175	250	125	175	250	125	175	250	125	175	250	1	1	1	0	0	0	1	1	1	0	0	0	1	1	1	0	0	0	1	0	1	0	1	0	1	0	1	0	1	0	0
254	125	175	250	125	175	250	125	175	250	125	175	250	125	175	250	125	175	250	1	1	1	0	0	0	1	1	1	0	0	0	1	1	1	0	0	0	1	0	1	0	1	0	1	0	1	0	1	0	0
255	125	175	250	125	175	250	125	175	250	125	175	250	125	175	250	125	175	250	1	1	1	0	0	0	1	1	1	0	0	0	1	1	1	0	0	0	1	0	1	0	1	0	1	0	1	0	1	0	0
256	125	175	250	125	175	250	125	175	250	125	175	250	125	175	250	125	175	250	1	1	1	0	0	0	1	1	1	0	0	0	1	1	1	0	0	0	1	0	1	0	1	0	1	0	1	0	1	0	0
257	125	175	250	125	175	250	125	175	250	125	175	250	125	175	250	125	175	250	1	1	1	0	0	0	1	1	1	0	0	0	1	1	1	0	0	0	1	0	1	0	1	0	1	0	1	0	1	0	0
258	125	175	250	125	175	250	125	175	250	125	175	250	125	175	250	125	175	250	1	1	1	0	0	0	1	1	1	0	0	0	1	1	1	0	0	0	1	0	1	0	1	0	1	0	1	0	1	0	0
259	125	175	250	125	175	250	125	175	250	125	175	250	125	175	250	125	175	250	1	1	1	0	0	0	1	1	1	0	0	0	1	1	1	0	0	0	1	0	1	0	1	0	1	0	1	0	1	0	0
260	125	175	250	125	175	250	125	175	250	125	175	250	125	175	250	125	175	250	1	1	1	0	0	0	1	1	1	0	0	0	1	1	1	0	0	0	1	0	1	0	1	0	1	0	1	0	1	0	0
261	125	175	250	125	175	250	125	175	250	125	175	250	125	175	250	125	175	250	1	1	1	0	0	0	1	1	1	0	0	0	1	1	1	0	0	0	1	0	1	0	1	0	1	0	1	0	1	0	0
262	125	175	250	125	175	250	125	175	250	125	175	250	125	175	250	125	175	250	1	1	1	0	0	0	1	1	1	0	0	0	1	1	1	0	0	0	1	0	1	0	1	0	1	0	1	0	1	0	0
263	125	175	250	125	175	250	125	175	250	125	175	250	125	175	250	125	175	250	1	1	1	0	0	0	1	1	1	0	0	0	1	1	1	0	0	0	1	0	1	0	1	0	1	0	1	0	1	0	0
264	125	175	250	125	175	250	125	175	250	125	175	250	125	175	250	125	175	250	1	1	1	0	0	0	1	1	1	0	0	0	1	1	1	0	0	0	1	0	1	0	1	0	1	0	1	0	1	0	0
265	125	175	250	125	175	250	125	175	250	125	175	250	125	175	250	125	175	250	1	1	1	0	0	0	1	1	1	0	0	0	1	1	1	0	0	0	1	0	1	0	1	0	1	0	1	0	1	0	0
266	125	175	250	125	175	250	125	175	250	125	175	250	125	175	250	125	175	250	1	1	1	0	0	0	1	1	1	0	0	0	1	1	1	0	0	0	1	0	1	0	1	0	1	0	1	0	1	0	0
267	125	175	250	125	175	250	125	175	250	125	175	250	125	175	250	125	175	250	1	1	1	0	0	0	1	1	1	0	0	0	1	1	1	0	0	0	1	0	1	0	1	0	1	0	1	0	1	0	0
268	125	175	250	125	175	250	125	175	250	125	175	250	125	175	250	125	175	250	1	1	1	0	0	0	1	1	1	0	0	0	1	1	1	0	0	0	1	0	1	0	1	0	1	0	1	0	1	0	0
269	125	175	250	125	175	250	125	175	250	125	175	250	125	175	250	125	175	250	1	1	1	0	0	0	1	1	1	0	0	0	1	1	1	0	0	0	1	0	1	0	1	0	1	0	1	0	1	0	0
270	125	175	250	125	175	250	125	175	250	125	175	250	125	175	250	125	175	250	1	1	1	0	0	0	1	1	1	0	0	0	1	1	1	0	0	0	1	0	1	0	1	0	1	0	1	0	1	0	0
271	125	175	250	125	175	250	125	175	250	125	175	250	125	175	250	125	175	250	1	1	1	0	0	0	1	1	1	0	0	0	1	1	1	0	0	0	1	0	1	0	1	0	1	0	1	0	1	0	0
272	125	175	250	125	175	250	125	175	250	125	175	250	125	175	250	125	175	250	1	1	1	0	0	0	1	1	1	0	0	0	1	1	1	0	0	0	1	0	1	0	1	0	1	0	1	0	1	0	0
273	125	175	250	125	175	250	125	175	250	125	175	250	125	175	250	125	175	250	1	1	1	0	0	0	1	1	1	0	0	0	1	1	1	0	0	0	1	0	1	0	1	0	1	0	1	0	1	0	0
274	125	175	250	125	175	250	125	175	250	125	175	250	125	175	250	125	175	250	1	1	1	0	0	0	1	1	1	0	0	0	1	1	1	0	0	0	1	0	1	0	1	0	1	0	1	0	1	0	0
275	125	175	250	125	175	250	125	175	250	125	175	250	125	175	250	125	175	250	1	1	1	0	0	0	1	1	1	0	0	0	1	1	1	0	0	0	1	0	1	0	1	0	1	0	1	0	1	0	0
276	125	175	250	125	175	250	125	175	250	125	175	250	125	175	250	125	175	250	1	1	1	0	0	0	1	1	1	0	0	0	1	1	1	0	0	0	1	0	1	0	1	0	1	0	1	0	1	0	0
277	125	175	250	125	175	250	125	175	250	125	175	250	125	175	250	125	175	250	1	1	1	0	0	0	1	1	1	0	0	0	1	1	1	0	0	0	1	0	1	0	1	0	1	0	1	0	1	0	0
278	125	175	250	125	175	250	125	175	250	125	175	250	125	175	250	125	175	250	1	1	1	0	0	0	1	1	1	0	0	0	1	1	1	0	0	0	1	0	1	0	1	0	1	0	1	0	1	0	0
279	125	175	250	125	175	250	125	175	250	125	175	250	125	175	250	125	175	250	1	1	1	0	0	0	1	1	1	0	0	0	1	1	1	0	0	0	1	0	1	0	1	0	1	0	1	0	1	0	0
280	125	175	250	125	175	250	125	175	250	125	175	250	125	175	250	125	175	250	1	1	1	0	0	0	1	1	1	0	0	0	1	1	1	0	0	0	1	0	1	0	1	0	1	0	1	0	1	0	0
281	125	175	250	125	175	250	125	175	250	125	175	250	125	175	250	125	175	250	1	1	1	0	0	0	1	1	1	0	0	0	1	1	1	0	0	0	1	0	1	0	1	0	1	0	1	0	1	0	0
282	125	175	250	125	175	250	125	175	250	125	175	250	125	175	250	125	175	250	1	1	1	0	0	0	1	1	1	0	0	0	1	1	1	0	0	0	1	0	1	0	1	0	1	0	1	0	1	0	0
283	125	175	250	125	175	250	125	175	250	125	175	250	125	175	250	125	175	250	1	1	1	0	0	0	1	1	1	0	0	0	1	1	1	0	0	0	1	0	1	0	1	0	1	0	1	0	1	0	0
284	125	175	250	125	175	250	125	175	250	125	175	250	125	175	250	125	175	250	1	1	1	0	0	0	1	1	1	0	0	0	1	1	1	0	0	0	1	0	1	0	1	0	1	0	1	0	1	0	0
285	125	175	250	125	175	250	125	175	250	125	175	250	125	175	250	125	175	250	1	1	1	0	0	0	1	1	1	0	0	0	1	1	1	0	0	0	1	0	1	0	1	0	1	0	1	0	1	0	0
286	125	175	250	125	175	250	125	175	250	125	175	250	125	175	250	125	175	250	1	1	1	0	0	0	1	1	1	0	0	0	1	1	1	0	0	0	1	0	1	0	1	0	1	0	1	0	1	0	0
287	125	175	250	125	175	250	125	175	250	125	175	250	125	175	250	125	175	250	1	1	1	0	0	0	1	1	1	0	0	0	1	1	1	0	0	0	1	0	1	0	1	0	1	0	1	0	1	0	0
288	125	175	250	125	175	250	125	175	250	125	175	250	125	175	250	125	175	250	1	1	1	0	0	0	1	1	1	0	0	0	1	1	1	0	0	0	1	0	1	0	1	0	1	0	1	0	1	0	0
289	125	175	250	125	175	250	125	175	250	125	175	250	125	175	250	125	175	250	1	1	1	0	0	0	1	1	1	0	0	0	1	1	1	0	0	0	1	0	1	0	1	0	1	0	1	0	1	0	0
290	125	175	250	125	175	250	125	175	250	125	175	250	125	175	250	125	175	250	1	1	1	0	0	0	1	1	1	0	0	0	1	1	1	0	0	0	1	0	1	0	1	0	1	0	1	0	1	0	0
291	125	175	250	125	175	250	125	175	250	125	175	250	125	175	250	125	175	250	1	1	1	0	0	0	1	1	1	0	0	0	1	1	1	0	0	0	1	0	1	0	1	0	1	0	1	0	1	0	0
292	125	175	250	125	175	250	125	175	250	125	175	250	125	175	250	125	175	250	1	1	1	0	0	0	1	1	1	0	0	0	1	1	1	0	0	0	1	0	1	0	1	0	1	0	1	0	1	0	0
293	125	175	250	125	175	250	125	175	250	125	175	250	125	175	250	125	175	250	1	1	1	0	0	0	1	1	1	0	0	0	1	1	1	0	0	0	1	0	1	0	1	0	1	0	1	0	1	0	0
294	125	175	250	125	175	250	125	175	250	125	175	250	125	175	250	125	175	250	1	1	1	0	0	0	1	1	1	0	0	0	1	1	1	0	0	0	1	0	1	0	1	0	1	0	1	0	1	0	0
295	125	175	250	125	175	250	125	175	250	125	175	250	125	175	250	125	175	250	1	1	1	0	0	0	1	1	1	0	0	0	1	1	1	0	0	0	1	0	1	0	1	0	1	0	1	0	1	0	0
296	125	175	250	125	175	250	125	175	250	125	175	250	125	175	250	125	175	250	1	1	1	0	0	0	1	1	1	0	0	0	1	1	1	0	0	0	1	0	1	0	1	0	1	0	1	0	1	0	0
297	125	175	250	125	175	250	125	175	250	125	175	250	125	175	250	125	175	250	1	1	1	0	0	0	1	1	1	0	0	0	1	1	1	0	0	0	1	0	1	0	1	0	1	0	1	0	1	0	0
298	125	175	250	125	175	250	125	175	250	125	175	250	125	175	250	125	175	250	1	1	1	0	0	0	1	1	1	0	0	0	1	1	1	0	0	0	1	0	1	0	1	0	1	0	1	0	1	0	0
299	125	175	250	125	175	250	125	175	250	125	175	250	125	175	250	125	175	250	1	1	1	0	0	0	1	1	1	0	0	0	1	1	1	0	0	0	1	0	1	0	1	0	1	0	1	0	1	0	0
300	125	175	250	125	175	250	125	175	250	125	175	250	125	175	250	125	175	250	1	1	1	0	0	0	1	1	1	0	0	0	1	1	1	0	0	0	1	0	1	0	1	0	1	0	1	0	1	0	0
301	125	175	250	125	175	250	125	175	250	125	175	250	125	175	250	125	175	250	1	1	1	0	0	0	1	1	1	0	0	0	1	1	1	0	0	0	1	0	1	0	1	0	1	0	1	0	1	0	0
302	125	175	250	125	175	250	125	175	250	125	175	250	125	175	250	125	175	250	1	1	1	0	0	0	1	1	1	0	0	0	1	1	1	0	0	0	1	0	1	0	1	0	1	0	1	0	1	0	0
303	125	175	250	125	175	250	125	175	250	125	175	250	125	175	250	125	175	250	1	1	1	0	0	0	1	1	1	0	0	0	1	1	1	0	0	0	1	0	1	0	1	0	1	0	1	0	1	0	0
304	125	175	250	125	175	250	125	175	250	125	175	250	125	175	250	125	175	250	1	1	1	0	0	0	1	1	1	0	0	0	1	1	1	0	0	0	1	0	1	0	1	0	1	0	1	0	1	0	0
305	125	175	250	125	175	250	125	175	250	125	175	250	125	175	250	125	175	250	1	1	1	0	0	0	1	1	1	0	0	0	1	1	1	0	0	0	1	0	1	0	1	0	1	0	1	0	1	0	0
306	125	175	250	125	175	250	125	175	250	125	175	250	125	175	250	125	175	250	1	1	1	0	0	0	1	1	1	0	0	0	1	1	1	0	0	0	1	0	1	0	1	0	1	0	1	0	1	0	0
307	125	175	250	125	175	250	125	175	250	125	175	250	125	175	250	125	175	250	1	1	1	0	0	0	1	1	1	0	0	0	1	1	1	0	0	0	1	0	1	0	1	0	1	0	1	0	1	0	0
308	125	175	250	125	175	250	125	175	250	125	175	250	125	175	250	125	175	250	1	1	1	0	0	0	1	1	1	0	0	0	1	1	1	0	0	0	1	0	1	0	1	0	1	0	1	0	1	0	0
309	125	175	250	125	175	250	125	175	250	125	175	250	125	175	250	125	175	250	1	1	1	0	0	0	1	1	1	0	0	0	1	1	1	0	0	0	1	0	1	0	1	0	1	0	1	0	1	0	0
310	125	175	250	125	175	250	125	175	250	125	175	250	125	175	250	125	175	250	1	1	1	0	0	0	1	1	1	0	0	0	1	1	1	0	0	0	1	0	1	0	1	0	1	0	1	0	1	0	0
311	125	175	250	125	175	250	125	175	250	125	175	250	125	175	250	125	175	250	1	1	1	0	0	0	1	1	1	0	0	0	1	1	1	0	0	0	1	0	1	0	1	0	1	0	1	0	1	0	0
312	125	175	250	125	175	250	125	175	250	125	175	250	125	175	250	125	175	250	1	1	1	0	0	0	1	1	1	0	0	0	1	1	1	0	0	0	1	0	1	0	1	0	1	0	1	0	1	0	0
313	125	175	250	125	175	250	125	175	250	125	175	250	125	175	250	125	175	250	1	1	1	0	0	0	1	1	1	0	0	0	1	1	1	0	0	0	1	0	1	0	1	0	1	0	1	0	1	0	0
314	125	175	250	125	175	250	125	175	250	125	175	250	125	175	250	125	175	250	1	1	1	0	0	0	1	1	1	0	0	0	1	1	1	0	0	0	1	0	1	0	1	0	1	0	1	0	1	0	0
315	125	175	250	125	175	250	125	175	250	125	175	250	125	175	250	125	175	250	1	1	1	0	0	0	1	1	1	0	0	0	1	1	1	0	0	0	1	0	1	0	1	0	1	0	1	0	1	0	0
316	125	175	250	125	175	250	125	175	250	125	175	250	125	175	250	125	175	250	1	1	1	0	0	0	1	1	1	0	0	0	1	1	1	0	0	0	1	0	1	0	1	0	1	0	1	0	1	0	0
317	125	175	250	125	175	250	125	175	250	125	175	250	125	175	250	125	175	250	1	1	1	0	0	0	1	1	1	0	0	0	1	1	1	0	0	0	1	0	1	0	1	0	1	0	1	0	1	0	0
318	125	175	250	125	175	250	125	175	250	125	175	250	125	175	250	125	175	250	1	1	1	0	0	0	1	1	1	0	0	0	1	1	1	0	0	0	1	0	1	0	1	0	1	0	1	0	1	0	0
319	125	175	250	125	175	250	125	175	250	125	175	250	125	175	250	125	175	250	1	1	1	0	0	0	1	1	1	0	0	0	1	1	1	0	0	0	1	0	1	0	1	0	1	0	1	0	1	0	0
320	125	175	250	125	175	250	125	175	250	125	175	250	125	175	250	125	175	250	1	1	1	0	0	0	1	1	1	0	0	0	1	1	1	0	0	0	1	0	1	0	1	0	1	0	1	0	1	0	0
321	125	175	250	125	175	250	125	175	250	125	175	250	125	175	250	125	175	250	1	1	1	0	0	0	1	1	1	0	0	0	1	1	1	0	0	0	1	0	1	0	1	0	1	0	1	0	1	0	0
322	125	175	250	125	175	250	125	175	250	125	175	250	125	175	250	125	175	250	1	1	1	0	0	0	1	1	1	0	0	0	1	1	1	0	0	0	1	0	1	0	1	0	1	0	1	0	1	0	0
323	125	175	250	125	175	250	125	175	250	125	175	250	125	175	250	125	175	250	1	1	1	0	0	0	1	1	1	0	0	0	1	1	1	0	0	0	1	0	1	0	1	0	1	0	1	0	1	0	0
324	125	175	250	125	175	250	125	175	250	125	175	250	125	175	250	125	175	250	1	1	1	0	0	0	1	1	1	0	0	0	1	1	1	0	0	0	1	0	1	0	1	0	1	0	1	0	1	0	0
325	125	175	250	125	175	250	125	175	250	125	175	250	125	175	250	125	175	250	1	1	1	0	0	0	1	1	1	0	0	0	1	1	1	0	0	0	1	0	1	0	1	0	1	0	1	0	1	0	0
326	125	175	250	125	175	250	125	175	250	125	175	250	125	175	250	125	175	250	1	1	1	0	0	0	1	1	1	0	0	0	1	1	1	0	0	0	1	0	1	0	1	0	1	0	1	0	1	0	0
327	125	175	250	125	175	250	125	175	250	125	175	250	125	175	250	125	175	250	1	1	1	0	0	0	1	1	1	0	0	0	1	1	1	0	0	0	1	0	1	0	1	0	1	0	1	0	1	0	0
328	125	175	250	125	175	250	125	175	250	125	175	250	125	175	250	125	175	250	1	1	1	0	0	0	1	1	1	0	0	0	1	1	1	0	0	0	1	0	1	0	1	0	1	0	1	0	1	0	0
329	125	175	250	125	175	250	125	175	250	125	175	250	125	175	250	125	175	250	1	1	1	0	0	0	1	1	1	0	0	0	1	1	1	0	0	0	1	0	1	0	1	0	1	0	1	0	1	0	0
330	125	175	250	125	175	250	125	175	250	125	175	250	125	175	250	125	175	250	1	1	1	0	0	0	1	1	1	0	0	0	1	1	1	0	0	0	1	0	1	0	1	0	1	0	1	0	1	0	0
331	125	175	250	125	175	250	125	175	250	125	175	250	125	175	250	125	175	250	1	1	1	0	0	0	1	1	1	0	0	0	1	1	1	0	0	0	1	0	1	0	1	0	1	0	1	0	1	0	0
332	125	175	250	125	175	250	125	175	250	125	175	250	125	175	250	125	175	250	1	1	1	0	0	0	1	1	1	0	0	0	1	1	1	0	0	0	1	0	1	0	1	0	1	0	1	0	1	0	0
333	125	175	250	125	175	250	125	175	250	125	175	250	125	175	250	125	175	250	1	1	1	0	0	0	1	1	1	0	0	0	1	1	1	0	0	0	1	0	1	0	1	0	1	0	1	0	1	0	0
334	125	175	250	125	175	250	125	175	250	125	175	250	125	175	250	125	175	250	1	1	1	0	0	0	1	1	1	0	0	0	1	1	1	0	0	0	1	0	1	0	1	0	1	0	1	0	1	0	0
335	125	175	250	125	175	250	125	175	250	125	175	250	125	175	250	125	175	250	1	1	1	0	0	0	1	1	1	0	0	0	1	1	1	0	0	0	1	0	1	0	1	0	1	0	1	0	1	0	0
336	125	175	250	125	175	250	125	175	250	125	175	250	125	175	250	125	175	250	1	1	1	0	0	0	1	1	1	0	0	0	1	1	1	0	0	0	1	0	1	0	1	0	1	0	1	0	1	0	0
337	125	175	250	125	175	250	125	175	250	125	175	250	125	175	250	125	175	250	1	1	1	0	0	0	1	1	1	0	0	0	1	1	1	0	0	0	1	0	1	0	1	0	1	0	1	0	1	0	0
338	125	175	250	125	175	250	125	175	250	125	175	250	125	175	250	125	175	250	1	1	1	0	0	0	1	1	1	0	0	0	1	1	1	0	0	0	1	0	1	0	1	0	1	0	1	0	1	0	0
339	125	175	250	125	175	250	125	175	250	125	175	250	125	175	250	125	175	250	1	1	1	0	0	0	1	1	1	0	0	0	1	1	1	0	0	0	1	0	1	0	1	0	1	0	1	0	1	0	0
340	125	175	250	125	175	250	125	175	250	125	175	250	125	175	250	125	175	250	1	1	1	0	0	0	1	1	1	0	0	0	1	1	1	0	0	0	1	0	1	0	1	0	1	0	1	0	1	0	0
341	125	175	250	125	175	250	125	175	250	125	175	250	125	175	250	125	175	250	1	1	1	0	0	0	1	1	1	0	0	0	1	1	1	0	0	0	1	0	1	0	1	0	1	0	1	0	1	0	0
342	125	175	250	125	175	250	125	175	250	125	175	250	125	175	250	125	175	250	1	1	1	0	0	0	1	1	1	0	0	0	1	1	1	0	0	0	1	0	1	0	1	0	1	0	1	0	1	0	0
343	125	175	250	125	175	250	125	175	250	125	175	250	125	175	250	125	175	250	1	1	1	0	0	0	1	1	1	0	0	0	1	1	1	0	0	0	1	0	1	0	1	0	1	0	1	0	1	0	0
344	125	175	250	125	175	250	125	175	250	125	175	250	125	175	250	125	175	250	1	1	1	0	0	0	1	1	1	0	0	0	1	1	1	0	0	0	1	0	1	0	1	0	1	0	1	0	1	0	0
345	125	175	250	125	175	250	125	175	250	125	175	250	125	175	250	125	175	250	1	1	1	0	0	0	1	1	1	0	0	0	1	1	1	0	0	0	1	0	1	0	1	0	1	0	1	0	1	0	0
346	125	175	250	125	175	250	125	175	250	125	175	250	125	175	250	125	175	250	1	1	1	0	0	0	1	1	1	0	0	0	1	1	1	0	0	0	1	0	1	0	1	0	1	0	1	0	1	0	0
347	125	175	250	125	175	250	125	175	250	125	175	250	125	175	250	125	175	250	1	1	1	0	0	0	1	1	1	0	0	0	1	1	1	0	0	0	1	0	1	0	1	0	1	0	1	0	1	0	0
348	125	175	250	125	175	250	125	175	250	125	175	250	125	175	250	125	175	250	1	1	1	0	0	0	1	1	1	0	0	0	1	1	1	0	0	0	1	0	1	0	1	0	1	0	1	0	1	0	0
349	125	175	250	125	175	250	125	175	250	125	175	250	125	175	250	125	175	250	1	1	1	0	0	0	1	1	1	0	0	0	1	1	1	0	0	0	1	0	1	0	1	0	1	0	1	0	1	0	0
350	125	175	250	125	175	250	125	175	250	125	175	250	125	175	250	125	175	250	1	1	1	0	0	0	1	1	1	0	0	0	1	1	1	0	0	0	1	0	1	0	1	0	1	0	1	0	1	0	0
351	125	175	250	125	175	250	125	175	250	125	175	250	125	175	250	125	175	250	1	1	1	0	0	0	1	1	1	0	0	0	1	1	1	0	0	0	1	0	1	0	1	0	1	0	1	0	1	0	0
352	125	175	250	125	175	250	125	175	250	125	175	250	125	175	250	125	175	250	1	1	1	0	0	0	1	1	1	0	0	0	1	1	1	0	0	0	1	0	1	0	1	0	1	0	1	0	1	0	0
353	125	175	250	125	175	250	125	175	250	125	175	250	125	175	250	125	175	250	1	1	1	0	0	0	1	1	1	0	0	0	1	1	1	0	0	0	1	0	1	0	1	0	1	0	1	0	1	0	0
354	125	175	250	125	175	250	125	175	250	125	175	250	125	175	250	125	175	250	1	1	1	0	0	0	1	1	1	0	0	0	1	1	1	0	0	0	1	0	1	0	1	0	1	0	1	0	1	0	0
355	125	175	250	125	175	250	125	175	250	125	175	250	125	175	250	125	175	250	1	1	1	0	0	0	1	1	1	0	0	0	1	1	1	0	0	0	1	0	1	0	1	0	1	0	1	0	1	0	0
356	125	175	250	125	175	250	125	175	250	125	175	250	125	175	250	125	175	250	1	1	1	0	0	0	1	1	1	0	0	0	1	1	1	0	0	0	1	0	1	0	1	0	1	0	1	0	1	0	0
357	125	175	250	125	175	250	125	175	250	125	175	250	125	175	250	125	175	250	1	1	1	0	0	0	1	1	1	0	0	0	1	1	1	0	0	0	1	0	1	0	1	0	1	0	1	0	1	0	0
358	125	175	250	125	175	250	125	175	250	125	175	250	125	175	250	125	175	250	1	1	1	0	0	0	1	1	1	0	0	0	1	1	1	0	0	0	1	0	1	0	1	0	1	0	1	0	1	0	0
359	125	175	250	125	175	250	125	175	250	125	175	250	125	175	250	125	175	250	1	1	1	0	0	0	1	1	1	0	0	0	1	1	1	0	0	0	1	0	1	0	1	0	1	0	1	0	1	0	0
360	125	175	250	125	175	250	125	175	250	125	175	250	125	175	250	125	175	250	1	1	1	0	0	0	1	1	1	0	0	0	1	1	1	0	0	0	1	0	1	0	1	0	1	0	1	0	1	0	0
[truncated: 68 more columns]
